# Supplementary material for: DOT1L inhibition does not modify the sensitivity of cutaneous T cell lymphoma to pan-HDAC inhibitors in vitro
Source: Front Genet. 2022 Nov 8;13:1032958. doi: 10.3389/fgene.2022.1032958 (PMC9681147; doi:10.3389/fgene.2022.1032958)
Supplement: Supplementary file 1 [file Table2.XLSX]

## Sheet: SeAx Rep 1
	1	2	3	4	5	6	7	8	9	10	11	12
A	5797	698	681	564	708	621	681	646	713	685	720	2131
B	699	6872	47004	48420	48068	45309	49258	48411	48393	45464	60268	737
C	775	6826	47799	46153	47913	49037	44090	45215	42025	43467	54457	582
D	639	6684	43902	42800	45048	44545	45040	45403	45707	44416	48259	740
E	766	6914	45647	21341	23741	23381	22669	22980	21544	20384	46587	679
F	689	6817	46531	22558	24677	25214	23842	23804	22494	21478	45238	737
G	753	6667	48443	22879	23437	22411	22228	22730	24386	22402	42040	653
H	6421	682	677	633	658	646	716	680	664	623	679	5087
With Vorinostat
Medium only (background)	6796.67
Pinometotstat						Tech Rep 1	Tech Rep 2	Tech Rep 3	Average
Cells only	46554.3	39757.7			Cells only	0.977178	0.999413	1.0475	1.00803
0 uM	22259.3	15462.7			0 uM	0.365825	0.396435	0.404509	0.388923
0.5 uM	23951.7	17155			0.5 uM	0.42619	0.449733	0.418544	0.431489
1 uM	23668.7	16872			1 uM	0.417135	0.46324	0.392738	0.424371
2.5 uM	22913	16116.3			2.5 uM	0.399227	0.428731	0.388135	0.405364
5 uM	23171.3	16374.7			5 uM	0.407049	0.427775	0.400761	0.411862
10 uM	22808	16011.3			10 uM	0.370931	0.394825	0.442414	0.402723
25 uM	21421.3	14624.7			25 uM	0.341754	0.36927	0.392511	0.367845
DMSO	49474.8	42678.2			DMSO	1.00082	0.966891	0.886454	0.951389
Without Vorinostat
Medium only (background)	6796.67
Pinometotstat						Tech Rep 1	Tech Rep 2	Tech Rep 3	Average
Cells only	46554.3	39757.7			Cells only	1.01131	1.03131	0.933288	0.991968
0 uM	45791	38994.3			0 uM	1.04693	0.989906	0.90557	0.9808
0.5 uM	47009.7	40213			0.5 uM	1.03807	1.03417	0.962112	1.01145
1 uM	46297	39500.3			1 uM	0.968677	1.06244	0.94946	0.993527
2.5 uM	46129.3	39332.7			2.5 uM	1.068	0.938016	0.961911	0.98931
5 uM	46343	39546.3			5 uM	1.0467	0.966313	0.971041	0.994684
10 uM	45375	38578.3			10 uM	1.04625	0.886076	0.978688	0.970337
25 uM	44449	37652.3			25 uM	0.972576	0.922346	0.946216	0.947046
					DMSO	1.34493	1.19877	1.04288	1.19553

## Sheet: SeAx Rep 2
	1	2	3	4	5	6	7	8	9	10	11	12
A	6324	456	368	293	311	289	421	382	435	288	329	6138
B	524	5538	31586	32195	30435	31526	28709	28437	31068	28597	30480	512
C	572	5396	31202	29899	32010	31064	29988	30569	28812	25540	31448	251
D	534	5460	28707	32470	28394	28409	28805	31906	28843	27074	32056	488
E	492	5364	28129	16147	16245	15129	16175	16191	15169	14875	29289	331
F	516	5319	30542	16755	15827	15463	16973	16810	16846	15025	28946	539
G	580	5407	34144	17271	16951	16480	17380	16663	17376	14877	30503	332
H	6016	514	513	571	551	559	506	541	485	481	538	3788
With Vorinostat
Medium only (background)	5414
Pinometotstat						Tech Rep 1	Tech Rep 2	Tech Rep 3	Average
Cells only	30718.3	25304.3			Cells only	0.897672	0.993031	1.13538	1.00869
0 uM	16724.3	11310.3			0 uM	0.424157	0.448184	0.468576	0.446972
0.5 uM	16341	10927			0.5 uM	0.428029	0.411511	0.45593	0.431823
1 uM	15690.7	10276.7			1 uM	0.383926	0.397126	0.437316	0.406123
2.5 uM	16842.7	11428.7			2.5 uM	0.425263	0.456799	0.472883	0.451649
5 uM	16554.7	11140.7			5 uM	0.425895	0.450358	0.444548	0.440267
10 uM	16463.7	11049.7			10 uM	0.385507	0.45178	0.472725	0.436671
25 uM	14925.7	9511.67			25 uM	0.373889	0.379816	0.373968	0.375891
DMSO	30453.7	25039.7			DMSO	0.943514	0.929959	0.99149	0.954988
Without Vorinostat
Medium only (background)	5414
Pinometotstat						Tech Rep 1	Tech Rep 2	Tech Rep 3	Average
Cells only	30718.3	25304.3			Cells only	1.03429	1.01911	0.920514	0.991306
0 uM	31521.3	26107.3			0 uM	1.05836	0.967621	1.06922	1.03173
0.5 uM	30279.7	24865.7			0.5 uM	0.988803	1.05105	0.908145	0.982664
1 uM	30333	24919			1 uM	1.03192	1.01366	0.908738	0.984772
2.5 uM	29167.3	23753.3			2.5 uM	0.920593	0.971138	0.924387	0.938706
5 uM	30304	24890			5 uM	0.909844	0.994099	1.04694	0.983626
10 uM	29574.3	24160.3			10 uM	1.01382	0.924664	0.925889	0.95479
25 uM	27070.3	21656.3			25 uM	0.916167	0.795358	0.85598	0.855835
					DMSO	0.990581	1.02884	1.05286	1.02409

## Sheet: SeAx Rep 3
	1	2	3	4	5	6	7	8	9	10	11	12
A	5588	730	727	732	712	715	705	610	708	699	725	5872
B	710	6791	59071	57780	61557	58015	55614	58322	56803	49258	67647	707
C	693	6739	63024	64155	63382	59461	59199	61166	52802	55971	64682	687
D	716	6739	65608	59559	60713	56524	60888	56708	58262	57962	63591	744
E	711	6727	60848	36766	37146	36313	35087	35435	35278	32923	62721	695
F	740	6732	55792	36819	36593	36938	35795	36960	33892	35455	63428	737
G	720	6637	56564	35933	33895	37611	32988	33636	34152	32150	61977	617
H	7736	661	667	763	660	787	783	813	655	666	734	5960
With Vorinostat
Medium only (background)	6727.5
Pinometotstat						Tech Rep 1	Tech Rep 2	Tech Rep 3	Average
Cells only	60151.2	53423.7			Cells only	1.01304	0.918404	0.932854	0.954767
0 uM	36506	29778.5			0 uM	0.56227	0.563262	0.546677	0.557403
0.5 uM	35878	29150.5			0.5 uM	0.569382	0.559031	0.508529	0.545648
1 uM	36954	30226.5			1 uM	0.55379	0.565489	0.578086	0.565789
2.5 uM	34623.3	27895.8			2.5 uM	0.530842	0.544094	0.491552	0.522162
5 uM	35343.7	28616.2			5 uM	0.537355	0.565901	0.503681	0.535646
10 uM	34440.7	27713.2			10 uM	0.534417	0.508473	0.51334	0.518743
25 uM	33509.3	26781.8			25 uM	0.490335	0.53773	0.475866	0.50131
DMSO	64007.7	57280.2			DMSO	1.0481	1.06134	1.03418	1.04787
Without Vorinostat
Medium only (background)	6727.5
Pinometotstat						Tech Rep 1	Tech Rep 2	Tech Rep 3	Average
Cells only	60151.2	53423.7			Cells only	0.979781	1.05377	1.10214	1.04523
0 uM	60498	53770.5			0 uM	0.955616	1.07494	0.988916	1.00649
0.5 uM	61884	55156.5			0.5 uM	1.02631	1.06048	1.01052	1.03244
1 uM	58000	51272.5			1 uM	0.960015	0.987081	0.932106	0.959734
2.5 uM	58567	51839.5			2.5 uM	0.915072	0.982177	1.01379	0.970347
5 uM	58732	52004.5			5 uM	0.965761	1.019	0.93555	0.973436
10 uM	55955.7	49228.2			10 uM	0.937328	0.862436	0.964638	0.921467
25 uM	54397	47669.5			25 uM	0.796098	0.921754	0.959023	0.892292
					DMSO	1.14031	1.08481	1.06439	1.0965

## Sheet: Hut-78 Rep 1
	1	2	3	4	5	6	7	8	9	10	11	12
A	7572	725	764	698	577	530	758	740	715	636	752	3396
B	654	5967	33835	35394	33206	33699	33289	33049	33219	32636	32293	784
C	791	5819	35069	33392	32964	32691	31842	29592	31567	28513	31853	640
D	554	6069	34172	35070	32987	30446	31638	31825	31564	28965	34003	771
E	819	6107	32519	18712	23719	24448	24371	25049	24163	23158	33603	658
F	671	5735	34248	18839	24335	24554	23625	25069	23732	22223	33917	755
G	815	5899	33377	18905	23548	22983	23875	25328	23060	21701	33631	658
H	4963	652	657	564	575	565	673	665	627	654	649	4410
With Vorinostat
Medium only (background)	5932.67
Pinometotstat						Tech Rep 1	Tech Rep 2	Tech Rep 3	Average
Cells only	33870	27937.3			Cells only	0.951642	1.01353	0.982353	0.982508
0 uM	18818.7	12886			0 uM	0.457429	0.461974	0.464337	0.461247
0.5 uM	23867.3	17934.7			0.5 uM	0.636651	0.6587	0.63053	0.641961
1 uM	23995	18062.3			1 uM	0.662745	0.666539	0.610306	0.64653
2.5 uM	23957	18024.3			2.5 uM	0.659989	0.633286	0.642235	0.64517
5 uM	25148.7	19216			5 uM	0.684258	0.684974	0.694244	0.687825
10 uM	23651.7	17719			10 uM	0.652544	0.637116	0.613063	0.634241
25 uM	22360.7	16428			25 uM	0.61657	0.583103	0.564418	0.58803
DMSO	33216.7	27284			DMSO	0.990443	1.00168	0.991445	0.994523
Without Vorinostat
Medium only (background)	5932.67
Pinometotstat						Tech Rep 1	Tech Rep 2	Tech Rep 3	Average
Cells only	33870	27937.3			Cells only	0.998747	1.04292	1.01081	1.01749
0 uM	34618.7	28686			0 uM	1.05455	0.98289	1.04295	1.0268
0.5 uM	33052.3	27119.7			0.5 uM	0.976233	0.96757	0.968394	0.970732
1 uM	32278.7	26346			1 uM	0.993879	0.957798	0.87744	0.943039
2.5 uM	32256.3	26323.7			2.5 uM	0.979203	0.927409	0.920107	0.94224
5 uM	31488.7	25556			5 uM	0.970613	0.846872	0.9268	0.914762
10 uM	32116.7	26184			10 uM	0.976698	0.917566	0.917458	0.93724
25 uM	30038	24105.3			25 uM	0.95583	0.808249	0.824428	0.862836
					DMSO	0.943552	0.927803	1.00476	0.958705

## Sheet: Hut-78 Rep 2
	1	2	3	4	5	6	7	8	9	10	11	12
A	6638	362	426	309	259	277	352	319	335	230	290	6690
B	540	5035	18752	18204	18668	16322	16567	16652	15192	15124	17027	549
C	603	4779	17772	17058	16835	17018	16165	16039	15354	12938	17142	248
D	510	4868	17530	17990	16283	16938	16460	16151	15763	14430	17209	559
E	539	4846	16987	10522	11556	11729	12156	11575	11438	10949	16854	359
F	467	4821	17999	10599	11965	12068	12041	12036	12312	10995	17127	540
G	570	5124	17223	10701	11821	13124	11913	11621	12209	10961	18091	345
H	6263	460	481	525	501	545	451	494	491	506	497	5462
With Vorinostat
Medium only (background)	4912.17
Pinometotstat						Tech Rep 1	Tech Rep 2	Tech Rep 3	Average
Cells only	17710.5	12798.3			Cells only	0.943469	1.02254	0.961909	0.975973
0 uM	10607.3	5695.17			0 uM	0.438325	0.444342	0.452311	0.444993
0.5 uM	11780.7	6868.5			0.5 uM	0.519117	0.551074	0.539823	0.536671
1 uM	12307	7394.83			1 uM	0.532634	0.559122	0.641633	0.577797
2.5 uM	12036.7	7124.5			2.5 uM	0.565998	0.557013	0.547011	0.556674
5 uM	11744	6831.83			5 uM	0.520602	0.556622	0.524196	0.533806
10 uM	11986.3	7074.17			10 uM	0.509897	0.578187	0.570139	0.552741
25 uM	10968.3	6056.17			25 uM	0.471689	0.475283	0.472627	0.4732
DMSO	17241.7	12329.5			DMSO	0.933077	0.954408	1.02973	0.972405
Without Vorinostat
Medium only (background)	4912.17
Pinometotstat						Tech Rep 1	Tech Rep 2	Tech Rep 3	Average
Cells only	17710.5	12798.3			Cells only	1.08138	1.00481	0.985897	1.02403
0 uM	17750.7	12838.5			0 uM	1.03856	0.949017	1.02184	1.00314
0.5 uM	17262	12349.8			0.5 uM	1.07481	0.931593	0.888462	0.964956
1 uM	16759.3	11847.2			1 uM	0.891509	0.945891	0.939641	0.92568
2.5 uM	16397.3	11485.2			2.5 uM	0.910652	0.879242	0.902292	0.897395
5 uM	16280.7	11368.5			5 uM	0.917294	0.869397	0.878148	0.88828
10 uM	15436.3	10524.2			10 uM	0.803217	0.815874	0.847832	0.822308
25 uM	14164	9251.83			25 uM	0.797903	0.6271	0.743678	0.722894
					DMSO	0.946595	0.95558	0.960815	0.95433

## Sheet: Hut-87 Rep 3
	1	2	3	4	5	6	7	8	9	10	11	12
A	3782	534	573	526	462	550	428	388	540	539	512	3145
B	538	5297	22670	20567	16155	14006	14720	14804	14118	12797	23547	575
C	570	5223	20590	19460	13333	13676	13275	14113	13900	13467	23735	436
D	508	5212	21134	20572	14002	13550	13319	13084	13502	13380	21333	566
E	559	5163	21675	13570	18096	19055	19100	18141	18505	18359	20852	418
F	585	5157	23651	13863	21239	19297	20052	20341	18648	18540	22123	586
G	567	5163	23249	14686	21577	21145	21104	20512	20368	18817	21476	577
H	3377	481	471	519	553	574	544	526	503	535	525	3572
With Vorinostat
Medium only (background)	5202.5
Pinometotstat						Tech Rep 1	Tech Rep 2	Tech Rep 3	Average
Cells only	22161.5	16959			Cells only	0.971313	1.08783	1.06413	1.04109
0 uM	14039.7	8837.17			0 uM	0.493396	0.510673	0.559202	0.52109
0.5 uM	20304	15101.5			0.5 uM	0.760275	0.945604	0.965535	0.890471
1 uM	19832.3	14629.8			1 uM	0.816823	0.831093	0.940061	0.862659
2.5 uM	20085.3	14882.8			2.5 uM	0.819476	0.875612	0.937644	0.877577
5 uM	19664.7	14462.2			5 uM	0.762928	0.892653	0.902736	0.852772
10 uM	19173.7	13971.2			10 uM	0.784392	0.792824	0.894245	0.82382
25 uM	18572	13369.5			25 uM	0.775783	0.786456	0.802789	0.788342
DMSO	22177.7	16975.2			DMSO	0.922784	0.99773	0.959579	0.960031
Without Vorinostat
Medium only (background)	5202.5
Pinometotstat						Tech Rep 1	Tech Rep 2	Tech Rep 3	Average
Cells only	22161.5	16959			Cells only	1.02998	0.907335	0.939413	0.958911
0 uM	20199.7	14997.2			0 uM	0.905979	0.840704	0.906274	0.884319
0.5 uM	14496.7	9294.17			0.5 uM	0.645822	0.479421	0.518869	0.548037
1 uM	13744	8541.5			1 uM	0.519105	0.499646	0.492217	0.503656
2.5 uM	13771.3	8568.83			2.5 uM	0.561206	0.476001	0.478595	0.505268
5 uM	14000.3	8797.83			5 uM	0.56616	0.525414	0.464738	0.518771
10 uM	13840	8637.5			10 uM	0.525709	0.512855	0.489386	0.509317
25 uM	13214.7	8012.17			25 uM	0.447815	0.487322	0.482192	0.472443
					DMSO	1.0817	1.09278	0.951147	1.04188
