# Supplementary material for: DOT1L inhibition does not modify the sensitivity of cutaneous T cell lymphoma to pan-HDAC inhibitors in vitro
Source: Front Genet. 2022 Nov 8;13:1032958. doi: 10.3389/fgene.2022.1032958 (PMC9681147; doi:10.3389/fgene.2022.1032958)
Supplement: Supplementary file 2 [file Table3.XLSX]

## Sheet: SeAx rep 1
	1	2	3	4	5	6	7	8	9	10	11	12
A	6641	611	578	585	585	545	590	587	583	586	607	3809
B	519	479	5416	66306	67463	58745	52956	44676	26946	8734	6383	588
C	591	573	5356	65872	61128	52560	49741	46785	27073	8251	6322	576
D	551	492	5265	61543	59984	53303	53015	44447	26425	8887	6014	599
E	614	524	5394	60801	56939	54259	49211	43100	25545	8993	6327	520
F	527	520	5311	59999	61835	55804	48650	40660	23785	8853	6455	605
G	605	465	5273	62525	62608	58274	49978	40463	23242	8551	6251	525
H	6603	492	568	553	582	581	558	562	542	541	554	7919
with Pinometostat
Medium only (background)	5335.83
Vori						Tech rep 1	Tech rep 2	Tech rep 3	average
Cells only	62841	57505.2			Cells only	0.964525	0.950578	0.994505	0.969869
0 uM	60460.7	55124.8			0 uM	0.897366	0.982506	0.995948	0.958607
0.25 uM	56112.3	50776.5			0.25 uM	0.850761	0.877628	0.920581	0.88299
0.5 uM	49279.7	43943.8			0.5 uM	0.762978	0.753222	0.776316	0.764172
1 uM	41407.7	36071.8			1 uM	0.656709	0.614278	0.610852	0.62728
2.5 uM	24190.7	18854.8			2.5 uM	0.351432	0.320826	0.311384	0.327881
5 uM	8799	3463.17			5 uM	0.0635972	0.0611626	0.0559109	0.0602236
10 uM	6344.33	1008.5			10 uM	0.0172361	0.019462	0.0159145	0.0175376
without Pinometostat
Medium only (background)	5335.83
Vori						Tech rep 1	Tech rep 2	Tech rep 3	average
Cells only	62841	57505.2			Cells only	1.06026	1.05271	0.977428	1.03013
0 uM	62858.3	57522.5			0 uM	1.08038	0.970211	0.950318	1.0003
0.25 uM	54869.3	49533.5			0.25 uM	0.928772	0.821216	0.834137	0.861375
0.5 uM	51904	46568.2			0.5 uM	0.828102	0.772194	0.829128	0.809808
1 uM	45302.7	39966.8			1 uM	0.684115	0.72079	0.680133	0.695013
2.5 uM	26814.7	21478.8			2.5 uM	0.375795	0.378004	0.366735	0.373511
5 uM	8624	3288.17			5 uM	0.0590932	0.050694	0.0617539	0.0571804
10 uM	6239.67	903.833			10 uM	0.01821	0.0171492	0.0117931	0.0157174

## Sheet: SeAx rep 2
	1	2	3	4	5	6	7	8	9	10	11	12
A	6254	704	734	700	642	602	743	691	693	686	767	3244
B	674	6993	51984	52940	43367	38140	32460	19828	13870	8499	54463	745
C	792	6825	47433	47840	38371	34214	29746	19135	13020	8318	49132	600
D	596	6428	46790	47160	37675	30977	28812	19332	13745	8813	50216	730
E	799	6957	44351	43956	36868	34733	29720	20485	13393	9417	47254	641
F	670	6563	40216	42143	36630	33811	30281	20982	13594	8909	47305	751
G	770	6611	43858	48052	39748	35561	28791	21395	14093	9179	50613	664
H	2664	669	720	660	635	650	663	701	682	659	668	6615
with Pinometostat
Medium only (background)	6729.5
Vori						Tech rep 1	Tech rep 2	Tech rep 3	Averge
Cells only	45772	39042.5			Cells only	0.963604	0.857694	0.950976	0.924091
0 uM	44717	37987.5			0 uM	0.953487	0.90705	1.0584	0.972978
0.25 uM	37748.7	31019.2			0.25 uM	0.771941	0.765845	0.845707	0.794497
0.5 uM	34701.7	27972.2			0.5 uM	0.717257	0.693642	0.738464	0.716454
1 uM	29597.3	22867.8			1 uM	0.588858	0.603227	0.565064	0.585716
2.5 uM	20954	14224.5			2.5 uM	0.352321	0.365051	0.375629	0.364334
5 uM	13693.3	6963.83			5 uM	0.170673	0.175821	0.188602	0.178365
10 uM	9168.33	2438.83			10 uM	0.0688352	0.0558238	0.0627393	0.0624661
DMSO	49830.5	43101			DMSO	1.03796	1.03926	1.12399	1.06707
without Pinometstat
Medium only (background)	6729.5
Vori						Tech rep 1	Tech rep 2	Tech rep 3	Average
Cells only	45772	39042.5			Cells only	1.15911	1.04254	1.02607	1.07591
0 uM	49313.3	42583.8			0 uM	1.18359	1.05297	1.03555	1.0907
0.25 uM	39804.3	33074.8			0.25 uM	0.9384	0.810437	0.792611	0.847149
0.5 uM	34443.7	27714.2			0.5 uM	0.804521	0.703964	0.621054	0.709846
1 uM	30339.3	23609.8			1 uM	0.659038	0.589524	0.565602	0.604721
2.5 uM	19431.7	12702.2			2.5 uM	0.335493	0.317743	0.322789	0.325342
5 uM	13545	6815.5			5 uM	0.18289	0.161119	0.179689	0.174566
10 uM	8543.33	1813.83			10 uM	0.0453224	0.0406864	0.0533649	0.0464579
DMSO					DMSO	1.2226	1.08606	1.11382	1.14083

## Sheet: SeAx rep 3
	1	2	3	4	5	6	7	8	9	10	11	12
A	6118	354	420	298	279	287	429	348	380	253	317	6300
B	547	5249	28787	27882	23804	21135	17224	10323	6631	5464	28543	560
C	582	5240	26554	27828	22593	19934	18097	9116	6302	5049	27906	236
D	541	5514	26807	28821	21989	17627	17491	9726	6868	5145	27132	553
E	525	5582	26922	26512	22381	19364	15484	8979	5829	5315	27417	341
F	475	5061	26026	26861	23813	19458	15497	9539	6198	5458	28716	540
G	555	5445	27185	28865	22552	21153	16124	9766	6174	5349	28992	351
H	6271	476	471	531	524	514	473	515	490	461	515	6445
With Pinometostat
Medium only (background)	5348.5
Vori						Tech rep 1	Tech rep 2	Tech rep 3	Average
Cells only	27046.8	21698.3			Cells only	0.994247	0.952953	1.00637	0.984523
0 uM	27412.7	22064.2			0 uM	0.975351	0.991436	1.08379	1.01686
0.25 uM	22915.3	17566.8			0.25 uM	0.784968	0.850964	0.792849	0.809594
0.5 uM	19991.7	14643.2			0.5 uM	0.645925	0.650257	0.728374	0.674852
1 uM	15701.7	10353.2			1 uM	0.46711	0.467709	0.496605	0.477141
2.5 uM	9428	4079.5			2.5 uM	0.167317	0.193125	0.203587	0.18801
5 uM	6067	718.5			5 uM	0.0221446	0.0391505	0.0380444	0.0331131
10 uM	5374	25.5			10 uM	-0.0015439	0.00504647	2.30432e-05	0.00117521
DMSO	28117.7	22769.2			DMSO	1.01706	1.07693	1.08965	1.06121
Without Pinometostat
Medium only (background)	5348.5
Vori						Tech rep 1	Tech rep 2	Tech rep 3	Average
Cells only	27046.8	21698.3			Cells only	1.0802	0.977287	0.988947	1.01548
0 uM	28177	22828.5			0 uM	1.03849	1.036	1.08177	1.05209
0.25 uM	22795.3	17446.8			0.25 uM	0.850549	0.794738	0.766902	0.804063
0.5 uM	19565.3	14216.8			0.5 uM	0.727544	0.672194	0.565873	0.655204
1 uM	17604	12255.5			1 uM	0.5473	0.587534	0.559605	0.564813
2.5 uM	9721.67	4373.17			2.5 uM	0.229257	0.173631	0.201744	0.201544
5 uM	6600.33	1251.83			5 uM	0.0591059	0.0439435	0.0700284	0.0576926
10 uM	5219.33	-129.167			10 uM	0.00532299	-0.0138029	-0.0093786	-0.00595284
DMSO	28117.7	28117.7			DMSO	1.06895	1.0396	1.00393	1.03749

## Sheet: Hut-78 rep 1
	1	2	3	4	5	6	7	8	9	10	11	12
A	5462	537	533	517	561	520	573	559	553	581	563	4840
B	529	508	5152	25183	25116	23856	22696	18939	12108	6908	5684	596
C	562	585	4985	23578	22554	23566	23140	19111	13464	6810	5496	596
D	532	542	4962	22758	22328	23085	21313	19602	12422	6469	5395	599
E	580	568	4978	22452	20335	20683	20046	18735	14958	8960	3926	579
F	511	517	4924	23169	21259	21273	20864	19214	14668	9262	5689	623
G	599	563	4912	24647	23867	23747	21505	19456	15505	9008	5720	576
H	6695	518	527	485	577	588	535	539	539	538	554	6872
With Pinometostat
Medium only (background)	4985.5
Vori						Tech rep 1	Tech rep 2	Tech rep 3	Average
Cells only	23631.2	18645.7			Cells only	0.936759	0.975213	1.05448	0.988818
0 uM	21820.3	16834.8			0 uM	0.823221	0.872777	1.01265	0.902882
0.25 uM	21901	16915.5			0.25 uM	0.841885	0.873527	1.00621	0.907208
0.5 uM	20805	15819.5			0.5 uM	0.807721	0.851592	0.88597	0.848428
1 uM	19135	14149.5			1 uM	0.73741	0.7631	0.776078	0.758863
2.5 uM	15043.7	10058.2			2.5 uM	0.534843	0.51929	0.564179	0.539437
5 uM	9076.67	4091.17			5 uM	0.213159	0.229356	0.215734	0.219416
10 uM	5111.67	126.167			10 uM	-0.0568229	0.0377299	0.0393925	0.00676654
Without Pinometostat
Medium only (background)	4985.5
Vori						Tech rep 1	Tech rep 2	Tech rep 3	Average
Cells only	23631.2	18645.7			Cells only	1.08323	0.997149	0.953171	1.01118
0 uM	23332.7	18347.2			0 uM	1.07963	0.94223	0.930109	0.983991
0.25 uM	23502.3	18516.8			0.25 uM	1.01206	0.996505	0.970708	0.99309
0.5 uM	22383	17397.5			0.5 uM	0.949845	0.973658	0.875673	0.933059
1 uM	19217.3	14231.8			1 uM	0.748351	0.757575	0.783909	0.763278
2.5 uM	12664.7	7679.17			2.5 uM	0.381992	0.454717	0.398833	0.411847
5 uM	6729	1743.5			5 uM	0.103107	0.0978512	0.0795627	0.093507
10 uM	5525	539.5			10 uM	0.0374618	0.027379	0.0219622	0.0289343

## Sheet: Hut-78 rep 2
	1	2	3	4	5	6	7	8	9	10	11	12
A	8097	656	742	688	648	578	718	693	667	639	754	5267
B	662	5792	31949	31039	29813	29098	28797	23630	18087	9476	40928	751
C	818	5567	29008	28861	28611	26188	26606	23599	16933	8721	34502	643
D	586	5682	28686	27936	26882	27963	25744	23023	16990	9043	32701	733
E	800	5524	29920	26272	25314	23775	20779	17882	12792	7281	30811	678
F	662	5470	29128	27658	24558	24373	22460	19436	12750	7659	32087	753
G	802	5419	29670	27038	26554	25085	25046	20043	13323	7655	28490	649
H	6069	697	696	652	639	605	681	674	699	677	655	4510
With Pinometostat
Medium only (background)	5575.67
Vori						Tech rep 1	Tech rep 2	Tech rep 3	Average
Cells only	29726.8	24151.2			Cells only	1.008	0.975205	0.997647	0.993617
0 uM	26989.3	21413.7			0 uM	0.85695	0.914338	0.888667	0.886651
0.25 uM	25475.3	19899.7			0.25 uM	0.817283	0.78598	0.868626	0.823963
0.5 uM	24411	18835.3			0.5 uM	0.753559	0.77832	0.807801	0.779893
1 uM	22761.7	17186			1 uM	0.629507	0.69911	0.806186	0.711601
2.5 uM	19120.3	13544.7			2.5 uM	0.509554	0.573899	0.599032	0.560829
5 uM	12955	7379.33			5 uM	0.298799	0.297059	0.320785	0.305548
10 uM	7531.67	1956			10 uM	0.0706108	0.0862622	0.0860966	0.0809899
DMSO	33253.2	27677.5			DMSO	1.04489	1.09772	0.948788	1.03047
Wtihout Pinometostat
Medium only (background)	5575.67
Vori						Tech rep 1	Tech rep 2	Tech rep 3	Average
Cells only	29726.8	24151.2			Cells only	1.09201	0.970236	0.956903	1.00638
0 uM	29278.7	23703			0 uM	1.05433	0.964149	0.925849	0.981443
0.25 uM	28435.3	22859.7			0.25 uM	1.00357	0.953798	0.882207	0.946524
0.5 uM	27749.7	22174			0.5 uM	0.973963	0.853472	0.926967	0.918134
1 uM	27049	21473.3			1 uM	0.961499	0.870779	0.835087	0.889122
2.5 uM	23417.3	17841.7			2.5 uM	0.747555	0.746272	0.722422	0.73875
5 uM	17336.7	11761			5 uM	0.518043	0.47026	0.47262	0.486974
10 uM	9080	3504.33			10 uM	0.161497	0.130235	0.143568	0.1451
DMSO					DMSO	1.46379	1.19772	1.12315	1.26155

## Sheet: Hut-78 rep 3
	1	2	3	4	5	6	7	8	9	10	11	12
A	6522	392	311	259	278	246	338	300	325	231	213	6494
B	494	4803	17192	16996	16197	15308	13837	11200	6708	5200	16743	534
C	515	4710	16721	16717	15763	14688	13455	10634	6317	4929	16012	199
D	484	4725	16506	16961	15748	15604	13681	10645	6488	5066	16421	524
E	523	4701	16888	14553	13425	12494	11502	8826	5719	4853	16352	265
F	473	4680	16969	15377	15174	13478	12778	8949	5951	5074	17349	485
G	522	4670	16804	15225	14591	14085	12234	8739	5835	4861	17084	396
H	6741	464	449	599	502	483	494	493	513	495	529	6608
With Pinometostat
Medium only (background)	4714.83
Vori						Tech rep 1	Tech rep 2	Tech rep 3	Average
Cells only	16846.7	12131.8			Cells only	1.00341	1.01008	0.996483	1.00332
0 uM	15051.7	10336.8			0 uM	0.810938	0.878859	0.86633	0.852042
0.25 uM	14396.7	9681.83			0.25 uM	0.71796	0.862126	0.81407	0.798052
0.5 uM	13352.3	8637.5			0.5 uM	0.641219	0.722328	0.772362	0.71197
1 uM	12171.3	7456.5			1 uM	0.559451	0.664629	0.619788	0.614623
2.5 uM	8838	4123.17			2.5 uM	0.338874	0.349013	0.331703	0.339863
5 uM	5835	1120.17			5 uM	0.0827712	0.101894	0.0923328	0.0923328
10 uM	4929.33	214.5			10 uM	0.0113888	0.0296053	0.0120482	0.0176808
DMSO	16660.2	11945.3			DMSO	0.959226	1.04141	1.01956	1.00673
Without Pinometostat
Medium only (background)	4714.83
Vori						Tech rep 1	Tech rep 2	Tech rep 3	Average
Cells only	16846.7	12131.8			Cells only	1.02847	0.989642	0.97192	0.996675
0 uM	16891.3	12176.5			0 uM	1.01231	0.989312	1.00942	1.00368
0.25 uM	15902.7	11187.8			0.25 uM	0.946449	0.910676	0.909439	0.922188
0.5 uM	15200	10485.2			0.5 uM	0.873171	0.822066	0.89757	0.864269
1 uM	13657.7	8942.83			1 uM	0.75192	0.720432	0.739061	0.737138
2.5 uM	10826.3	6111.5			2.5 uM	0.534558	0.487904	0.48881	0.503757
5 uM	6504.33	1789.5			5 uM	0.164292	0.132063	0.146158	0.147504
10 uM	5065	350.167			10 uM	0.0399912	0.0176533	0.0289459	0.0288635
DMSO	16660.2	11945.3			DMSO	0.991455	0.9312	0.964913	0.962523
