# Supplementary material for: DOT1L inhibition does not modify the sensitivity of cutaneous T cell lymphoma to pan-HDAC inhibitors in vitro
Source: Front Genet. 2022 Nov 8;13:1032958. doi: 10.3389/fgene.2022.1032958 (PMC9681147; doi:10.3389/fgene.2022.1032958)
Supplement: Supplementary file 4 [file Table1.XLSX]

## Sheet: Vorinostat rep 1
	1	2	3	4	5	6	7	8	9	10	11	12
A	4924	730	740	741	695	721	710	726	737	739	743	6248
B	657	708	4659	5033	6336	12131	15537	15926	23909	4111	737	750
C	734	731	4778	4807	6781	11949	16306	16505	22199	3733	742	757
D	628	691	5779	5578	7499	13281	20182	20989	24172	4865	699	744
E	736	723	7709	6632	8955	16047	22970	24766	26981	27611	754	727
F	648	640	7702	6675	9521	16301	22930	25110	25902	27500	717	770
G	724	619	7375	6391	8569	15181	17978	25271	24996	23231	719	711
H	4995	625	690	672	656	665	711	694	720	671	669	5085
Background	4236.33
Hut-78
Vori						Tech Rep 1	Tech Rep	Tech Rep 3	Average
0 uM	23426.7	19190.3			0 uM	1.02513	0.936027	1.03884	1
0.25 uM	17806.7	13570.3			0.25 uM	0.609143	0.639315	0.872974	0.707144
0.5 uM	17341.7	13105.3			0.5 uM	0.588873	0.628945	0.830922	0.682913
1 uM	12453.7	8217.33			1 uM	0.411388	0.401904	0.471314	0.428202
2.5 uM	6872	2635.67			2.5 uM	0.109413	0.132601	0.170016	0.137343
5 uM	5139.33	903			5 uM	0.041514	0.0297372	0.0699137	0.0470549
10 uM	5072	835.667			10 uM	0.022025	0.028226	0.0803877	0.0435462
	1	2	3	4	5	6	7	8	9	10	11	12
A	5705	736	756	761	749	744	740	745	740	743	741	7056
B	636	720	7538	11492	16250	38357	51441	53747	55658	5537	707	725
C	703	755	6795	10654	14707	30459	48640	51940	54888	5081	739	723
D	641	672	8459	12922	16175	34617	50693	55372	63226	6335	700	751
E	731	751	8921	19349	30222	53794	59303	65983	68691	72903	747	707
F	659	667	8848	19095	35695	52706	62390	65152	62449	70308	727	778
G	716	720	8638	19417	32747	53708	58089	63245	61612	68145	766	710
H	7167	642	656	667	678	662	705	720	707	684	693	6130
Background	5651
SeAx
Vori						Tech Rep 1	Tech Rep	Tech Rep 3	Average
0 uM	57924	52273			0 uM	0.956651	0.94192	1.10143	1
0.25 uM	53686.3	48035.3			0.25 uM	0.920093	0.885524	0.951179	0.918932
0.5 uM	50258	44607			0.5 uM	0.875978	0.822394	0.861669	0.853347
1 uM	34477.7	28826.7			1 uM	0.625677	0.474585	0.554129	0.551464
2.5 uM	15710.7	10059.7			2.5 uM	0.202762	0.173244	0.201328	0.192445
5 uM	11689.3	6038.33			5 uM	0.11174	0.0957091	0.139097	0.115515
10 uM	7597.33	1946.33			10 uM	0.0360989	0.0218851	0.053718	0.037234

## Sheet: Vorinsotat rep 2
	1	2	3	4	5	6	7	8	9	10	11	12
A	2633	609	596	599	571	618	583	611	596	613	613	5377
B	530	539	4840	19035	20250	17234	16583	8678	5190	5072	529	593
C	618	572	4789	20417	20102	17564	14955	8988	5163	5009	550	587
D	507	501	4810	20269	19158	17258	15522	8605	5231	4919	504	610
E	582	604	5933	50647	39748	33977	29896	13739	10518	6734	559	519
F	544	501	5891	48252	41545	34883	30100	14558	9817	6763	532	610
G	577	609	5934	48030	41402	35656	28057	14841	9799	6885	573	597
H	3687	507	535	521	551	537	557	563	581	550	534	4418
Hut-78
Background	4813
Vori						Tech Rep 1	Tech Rep	Tech Rep 3	Average
0 uM	19907	15094			0 uM	0.942229	1.03379	1.02398	1
0.25 uM	19836.7	15023.7			0.25 uM	1.02272	1.01292	0.950378	0.99534
0.5 uM	17352	12539			0.5 uM	0.82291	0.844773	0.8245	0.830727
1 uM	15686.7	10873.7			1.0 uM	0.77978	0.671923	0.709487	0.720397
2.5 uM	8757	3944			2.5 uM	0.256062	0.2766	0.251226	0.261296
5 uM	5194.67	381.667			5.0 uM	0.0249768	0.023188	0.0276931	0.025286
10 uM	5000	187			10.0 uM	0.0171591	0.0129853	0.00702266	0.012389
	1	2	3	4	5	6	7	8	9	10	11	12
A	3249	628	651	632	627	611	663	618	678	648	662	3015
B	543	560	5967	38908	60081	50198	41304	23943	13743	9209	568	646
C	615	644	5889	33603	56583	48531	42127	23970	13223	8979	674	598
D	574	561	5800	34625	54916	49326	38412	23771	12504	8831	614	640
E	647	638	6153	43249	31972	26205	25835	13997	9817	7088	696	666
F	633	560	6290	42202	34339	29011	24543	14686	10312	7485	589	678
G	652	633	6329	43793	35013	29480	24472	14455	10281	7614	668	597
H	3063	570	548	584	629	643	623	619	582	603	594	3247
SeAx
Background	6257.33
Vorinostat						Tech Rep 1	Tech Rep	Tech Rep 3	Average
0 uM	43081.3	36824			0 uM	1.00455	0.976121	1.01933	1
0.25 uM	33774.7	27517.3			0.25 uM	0.698313	0.762591	0.780895	0.747266
0.5 uM	28232	21974.7			0.5 uM	0.541703	0.617903	0.630639	0.596748
1.0 uM	24950	18692.7			1.0 uM	0.531655	0.496569	0.494641	0.507622
2.5 uM	14379.3	8122			2.5 uM	0.21018	0.228891	0.222617	0.220563
5.0 uM	10136.7	3879.33			5.0 uM	0.096667	0.110109	0.109268	0.105348
10.0 uM	7395.67	1138.33			10.0 uM	0.0225578	0.0333388	0.0368419	0.0309128

## Sheet: Vorinnostat rep 3
	1	2	3	4	5	6	7	8	9	10	11	12
A	5757	798	817	818	809	800	786	803	795	787	803	2900
B	653	674	6283	27819	30121	29087	29552	26331	20094	12022	688	779
C	755	773	6190	27095	28160	27730	27284	24307	16681	12332	755	798
D	639	696	6199	26095	25574	26249	25286	22351	18855	11754	695	798
E	735	757	819	806	778	787	796	814	783	807	750	752
F	677	672	718	686	683	660	758	733	707	694	729	807
G	759	809	810	777	804	765	790	785	788	782	784	779
H	4370	629	709	675	692	709	748	760	729	734	713	5116
Hut-78
Background	6224
Vori						Tech Rep 1	Tech Rep	Tech Rep 3	Average
0 uM	27003	20779			0 uM	1.03927	1.00443	0.956302	1
0.25 uM	27951.7	21727.7			0.25 uM	1.15006	1.05568	0.931229	1.04566
0.5 uM	27688.7	21464.7			0.5 uM	1.10029	1.03499	0.963713	1.033
1 uM	27374	21150			1.0 uM	1.12267	1.01352	0.917368	1.01785
2.5 uM	24329.7	18105.7			2.5 uM	0.96766	0.870254	0.77612	0.871344
5 uM	18543.3	12319.3			5.0 uM	0.667501	0.503248	0.607873	0.592874
10 uM	12036	5812			10.0 uM	0.279032	0.293951	0.266134	0.279705
	1	2	3	4	5	6	7	8	9	10	11	12
A	2633	609	596	599	571	618	583	611	596	613	613	5377
B	530	539	4840	19035	20250	17234	16583	8678	5190	5072	529	593
C	618	572	4789	20417	20102	17564	14955	8988	5163	5009	550	587
D	507	501	4810	20269	19158	17258	15522	8605	5231	4919	504	610
E	582	604	5933	50647	39748	33977	29896	13739	10518	6734	559	519
F	544	501	5891	48252	41545	34883	30100	14558	9817	6763	532	610
G	577	609	5934	48030	41402	35656	28057	14841	9799	6885	573	597
H	3687	507	535	521	551	537	557	563	581	550	534	4418
SeAx
Background	5919.33
Vori						Tech Rep 1	Tech Rep	Tech Rep 3	Average
0 uM	48976.3	43057			0 uM	1.0388	0.983177	0.978021	1
0.25 uM	40898.3	34979			0.25 uM	0.785672	0.827407	0.824086	0.812388
0.5 uM	34838.7	28919.3			0.5 uM	0.65164	0.672682	0.690635	0.671652
1 uM	29351	23431.7			1.0 uM	0.556859	0.561597	0.514148	0.544201
2.5 uM	14379.3	8460			2.5 uM	0.181612	0.200633	0.207206	0.196484
5 uM	10044.7	4125.33			5.0 uM	0.106804	0.0905234	0.0901054	0.095811
10 uM	6794	874.667			10.0 uM	0.0189207	0.0195942	0.0224276	0.0203142

## Sheet: Panobinostat rep 1
	1	2	3	4	5	6	7	8	9	10	11	12
A	4924	730	740	741	695	721	710	726	737	739	743	6248
B	657	708	4659	5033	6336	12131	15537	15926	23909	4111	737	750
C	734	731	4778	4807	6781	11949	16306	16505	22199	3733	742	757
D	628	691	5779	5578	7499	13281	20182	20989	24172	4865	699	744
E	736	723	7709	6632	8955	16047	22970	24766	26981	27611	754	727
F	648	640	7702	6675	9521	16301	22930	25110	25902	27500	717	770
G	724	619	7375	6391	8569	15181	17978	25271	24996	23231	719	711
H	4995	625	690	672	656	665	711	694	720	671	669	5085
Background	4236.33
Hut-78
Pano						Tech Rep 1	Tech Rep	Tech Rep 3	Average
0 nM	23426.7	19190.3			0 nM	1.02513	0.936027	1.03884	1
0.5 nM	26114	21877.7			0.5 nM	1.21804	1.21226	0.989804	1.14004
1 nM	25959.7	21723.3			1 nM	1.18521	1.12899	1.08178	1.13199
2.5 nM	25049	20812.7			2.5 nM	1.06979	1.08772	1.09611	1.08454
5 nM	21292.7	17056.3			5 nM	0.976203	0.974119	0.716072	0.888798
10 nM	15843	11606.7			10 nM	0.615449	0.628685	0.570322	0.604818
25 nM	9015	4778.67			25 nM	0.245888	0.275382	0.225773	0.249014
50 nM	6566	2329.67			50 nM	0.124837	0.127078	0.112279	0.121398
	1	2	3	4	5	6	7	8	9	10	11	12
A	5705	736	756	761	749	744	740	745	740	743	741	7056
B	636	720	7538	11492	16250	38357	51441	53747	55658	5537	707	725
C	703	755	6795	10654	14707	30459	48640	51940	54888	5081	739	723
D	641	672	8459	12922	16175	34617	50693	55372	63226	6335	700	751
E	731	751	8921	19349	30222	53794	59303	65983	68691	72903	747	707
F	659	667	8848	19095	35695	52706	62390	65152	62449	70308	727	778
G	716	720	8638	19417	32747	53708	58089	63245	61612	68145	766	710
H	7167	642	656	667	678	662	705	720	707	684	693	6130
Background	5651
SeAx
Pano						Tech Rep 1	Tech Rep	Tech Rep 3	Average
0 nM	57924	52273			0 nM	0.956651	0.94192	1.10143	1
0.5 nM	70452	64801			0.5 nM	1.28655	1.23691	1.19553	1.23966
1 nM	64250.7	58599.7			1 nM	1.20598	1.08656	1.07055	1.12103
2.5 nM	64793.3	59142.3			2.5 nM	1.15417	1.13827	1.10179	1.13141
5 nM	59927.3	54276.3			5 nM	1.02638	1.08544	1.00316	1.03832
10 nM	53402.7	47751.7			10 nM	0.920992	0.900178	0.919347	0.913505
25 nM	32888	27237			25 nM	0.470051	0.574752	0.518356	0.521053
50 nM	19287	13636			50 nM	0.262047	0.257188	0.263348	0.260861

## Sheet: Panobinostat rep2
	1	2	3	4	5	6	7	8	9	10	11	12
A	5969	616	612	617	577	614	601	593	609	600	615	4074
B	511	533	4873	16619	17694	17857	16433	14064	10965	5595	5207	630
C	621	596	4791	18237	18592	18386	17366	15236	10821	5690	5143	596
D	528	520	4773	17915	17328	17907	17208	13792	11389	5757	5122	628
E	575	600	5788	51609	46578	44344	38635	36071	33506	18733	11591	583
F	513	553	5806	50360	47416	42727	38616	36484	33326	20392	11353	612
G	558	613	5872	50069	46322	44721	39174	35388	31760	19809	10801	591
H	5750	524	573	575	540	549	556	580	591	589	634	5403
SeAx
Background	5822
Pano						Tech Rep 1	Tech Rep	Tech Rep 3	Average
0 nM	50679.3	44857.3			0 nM	1.02072	0.992881	0.986394	1
0.5 nM	46772	40950			0.5 nM	0.908569	0.927251	0.902862	0.912894
1 nM	43930.7	38108.7			1 nM	0.858767	0.822719	0.867171	0.849553
2.5 nM	38808.3	32986.3			2.5 nM	0.731497	0.731073	0.743513	0.735361
5 nM	35981	30159			5 nM	0.674338	0.683545	0.659112	0.672332
10 nM	32864	27042			10 nM	0.617157	0.613144	0.578233	0.602845
25 nM	19644.7	13822.7			25 nM	0.287824	0.324808	0.311811	0.308147
50 nM	11248.3	5426.33			50 nM	0.128608	0.123302	0.110996	0.120969
Hut-78
Background	4812.33
Pano						Tech Rep 1	Tech Rep	Tech Rep 3	Average
0 nM	17590.3	12778			0 nM	0.923984	1.05061	1.02541	1
0.5 nM	17871.3	13059			0.5 nM	1.00811	1.07839	0.97947	1.02199
1 nM	18050	13237.7			1 nM	1.02087	1.06227	1.02478	1.03597
2.5 nM	17002.3	12190			2.5 nM	0.909428	0.982444	0.970079	0.953983
5 nM	14364	9551.67			5 nM	0.724031	0.815751	0.702744	0.747509
10 nM	11058.3	6246			10 nM	0.481505	0.470235	0.514687	0.488809
25 nM	5680.67	868.333			25 nM	0.0612511	0.0686858	0.0739291	0.0679553
50 nM	5157.33	345			50 nM	0.0308864	0.0258778	0.0242344	0.0269995

## Sheet: Panobinostat rep 3
	1	2	3	4	5	6	7	8	9	10	11	12
A	3883	770	775	744	762	748	775	770	783	763	736	4837
B	639	652	6234	27774	28856	29866	28109	26296	22016	17440	9643	787
C	720	760	6160	26709	27775	27020	27422	25707	22210	15391	9691	781
D	647	639	6197	30344	27215	30268	26865	25539	22358	16042	9332	757
E	712	717	6610	67923	78492	79883	73028	70695	65035	37142	9002	785
F	652	658	6557	71361	77989	81184	78022	72544	65545	35829	9205	798
G	709	769	6614	75239	82657	83080	76997	74429	72860	36496	9182	758
H	3754	619	588	589	667	660	705	684	698	664	705	4643
SeAx
Background	6593.67
Pano						Tech Rep 1	Tech Rep	Tech Rep 3	Average
0 nM	71507.7	64914			0 nM	0.944778	0.997741	1.05748	1
0.5 nM	79712.7	73119			0.5 nM	1.10759	1.09984	1.17176	1.1264
1 nM	81382.3	74788.7			1 nM	1.12902	1.14906	1.17827	1.15212
2.5 nM	76015.7	69422			2.5 nM	1.02342	1.10035	1.08456	1.06945
5 nM	72556	65962.3			5 nM	0.987481	1.01596	1.045	1.01615
10 nM	67813.3	61219.7			10 nM	0.900289	0.908145	1.02083	0.943089
25 nM	36489	29895.3			25 nM	0.470597	0.45037	0.460645	0.460538
50 nM	9129.67	2536			50 nM	0.0371004	0.0402276	0.0398733	0.0390671
Hut-78
Background	6197
Pano						Tech Rep 1	Tech Rep	Tech Rep 3	Average
0 nM	28275.7	22078.7			0 nM	0.977278	0.929042	1.09368	1
0.5 nM	27948.7	21751.7			0.5 nM	1.02628	0.977324	0.95196	0.985189
1 nM	29051.3	22854.3			1 nM	1.07203	0.943128	1.09024	1.03513
2.5 nM	27465.3	21268.3			2.5 nM	0.992451	0.961335	0.936107	0.963298
5 nM	25847.3	19650.3			5 nM	0.910336	0.883658	0.876049	0.890014
10 nM	22194.7	15997.7			10 nM	0.716483	0.72527	0.731974	0.724576
25 nM	16291	10094			25 nM	0.509225	0.41642	0.445906	0.457183
50 nM	9555.33	3358.33			50 nM	0.156078	0.158252	0.141992	0.152108

## Sheet: Pinometostat rep 1
	1	2	3	4	5	6	7	8	9	10	11	12
A	5221	712	722	709	709	728	719	737	700	714	728	6609
B	620	636	23759	57975	62063	60503	59106	64045	56840	5956	692	737
C	741	748	17213	48839	51967	52201	51411	51719	53943	5376	761	722
D	615	666	26391	59507	62635	58144	56714	57509	63654	6470	652	711
E	693	716	8203	7946	7055	6957	24492	71664	75346	77597	734	710
F	640	627	8714	8728	7149	6972	27209	73289	75604	78675	662	718
G	711	739	7112	8304	6167	6926	25785	70765	75901	68214	713	702
H	5255	606	695	678	683	672	701	726	690	687	667	6749
Background	5934
SeAx
EPZ						Tech Rep 1	Tech Rep	Tech Rep 3	Average
0 uM	58145.7	52211.7			0 uM	0.974993	0.919507	1.1055	1
0.5 uM	57757.7	51823.7			0.5 uM	1.11299	0.876911	0.987806	0.992569
5 uM uM	55743.7	49809.7			5 uM uM	1.01839	0.871012	0.97258	0.953995
10 uM	56949.3	51015.3			10 uM	1.04515	0.886143	0.999968	0.977087
25 uM	58888.3	52954.3			25 uM	1.07503	0.881661	1.08598	1.01422
50 uM	55440.3	49506.3			50 uM	0.996731	0.821751	1.02607	0.948185
100 uM	22454.3	16520.3			100 uM	0.341399	0.216025	0.391809	0.316411
	1	2	3	4	5	6	7	8	9	10	11	12
A	4908	678	726	707	720	721	731	713	720	719	729	5807
B	609	674	5486	19290	19541	21016	19850	24520	25074	4844	684	741
C	715	764	4391	14832	16560	17211	20655	20526	20592	4054	754	733
D	675	710	6201	21962	23738	25595	25550	22901	27914	5759	712	762
E	729	730	7724	7932	5670	5761	7527	21386	25162	31101	749	757
F	630	682	7814	7921	5358	5949	7790	27616	25738	33249	708	770
G	718	728	7530	7668	5463	5809	7026	25156	24826	28340	740	708
H	4791	618	701	660	631	653	707	696	708	695	696	6267
Background	4885.67
Hut-78
EPZ						Tech Rep 1	Tech Rep	Tech Rep 3	Average
0 uM	24526.7	19641			0 uM	1.02787	0.799671	1.17246	1
0.5 uM	22649	17763.3			0.5 uM	0.999661	0.79631	0.917231	0.904401
5 uM uM	22018.3	17132.7			5 uM uM	0.761893	0.802878	1.0521	0.872291
10 uM	21274	16388.3			10 uM	0.821258	0.627531	1.05439	0.834394
25 uM	19946.3	15060.7			25 uM	0.74616	0.594386	0.959846	0.766797
50 uM	18694.7	13809			50 uM	0.733381	0.506407	0.869423	0.70307
100 uM	5359.33	473.667			100 uM	0.0305653	-0.0251854	0.0669688	0.0241162
	1	2	3	4	5	6	7	8	9	10	11	12
A	4568	742	744	752	748	752	739	732	726	763	740	4201
B	824	690	4009	6708	6999	7253	7768	8360	11912	4080	713	728
C	713	717	3351	5641	6361	6814	7041	7909	10192	3372	758	755
D	652	693	4543	6728	8189	9030	9733	11088	15855	4694	691	752
E	763	765	802	7407	4304	4727	5774	8469	10117	10677	757	733
F	649	671	728	6914	4393	4773	6330	8480	10239	13026	721	799
G	747	744	791	6633	3906	4191	5647	7854	8757	9607	760	765
H	4619	609	663	658	665	687	723	711	708	690	658	4461
Background	4048.67
MV4-11
EPZ						Tech Rep 1	Tech Rep	Tech Rep 3	Average
0 uM	12653	8604.33			0 uM	0.913881	0.713981	1.37214	1
0.5 uM	9119	5070.33			0.5 uM	0.501065	0.44865	0.818115	0.589277
5 uM uM	8180.67	4132			5 uM uM	0.432263	0.347771	0.660636	0.480223
10 uM	7699	3650.33			10 uM	0.372409	0.321388	0.578933	0.424244
25 uM	7183	3134.33			25 uM	0.342889	0.268741	0.481192	0.364274
50 uM	6359	2310.33			50 uM	0.309069	0.185062	0.311393	0.268508
100 uM	3967.67	-81			100 uM	-0.00461008	-0.0810832	0.0574517	-0.00941386
	1	2	3	4	5	6	7	8	9	10	11	12
A	5453	710	691	710	706	680	725	721	706	709	697	5026
B	630	658	16840	29862	30804	32114	31855	31381	30894	5562	644	718
C	708	698	16304	28749	30650	32624	32101	34259	32704	5304	716	690
D	651	654	18523	28463	35379	34188	37007	36146	36886	7104	670	706
E	681	687	727	709	6744	8712	32235	33145	36079	35506	743	707
F	653	661	670	677	7648	9946	35048	36130	39440	37292	691	763
G	701	687	711	710	6948	8603	28993	33342	32577	32266	715	670
H	6774	620	626	634	689	692	685	661	663	669	670	5745
Background	5990
Jurkat
EPZ						Tech Rep 1	Tech Rep	Tech Rep 3	Average
0 uM	33494.7	27504.7			0 uM	0.905446	0.971253	1.1233	1
0.5 uM	33928.7	27938.7			0.5 uM	0.923152	1.02779	1.0964	1.01578
5 uM uM	33654.3	27664.3			5 uM uM	0.940386	0.94933	1.1277	1.00581
10 uM	32975.3	26985.3			10 uM	0.949802	0.968345	1.02521	0.981118
25 uM	32277.7	26287.7			25 uM	0.902174	0.896575	1.06851	0.955753
50 uM	29024.7	23034.7			50 uM	0.867925	0.82746	0.817061	0.837482
100 uM	17222.3	11232.3			100 uM	0.394479	0.374991	0.455668	0.408379

## Sheet: Pinomostat rep 2
	1	2	3	4	5	6	7	8	9	10	11	12
A	3013	712	722	699	679	662	690	694	705	633	712	2569
B	625	638	5979	60134	60464	59966	51696	53817	46261	11205	674	718
C	698	722	6052	60316	50750	52443	52336	46370	45292	7822	716	712
D	597	624	5942	60935	50437	58213	50914	48999	35942	8806	618	678
E	691	743	6388	41196	40604	42458	38151	38091	34597	6725	722	666
F	655	590	6300	42382	40822	40680	38904	40626	34035	7046	625	714
G	708	700	6305	41209	41728	41870	42423	41330	35062	6786	725	616
H	3088	634	734	680	681	620	665	681	656	639	646	3141
SeAx
Background	6331
EPZ						Tech Rep 1	Tech Rep	Tech Rep 3	Average
0 uM	41595.7	35264.7			0 uM	0.988667	1.0223	0.989035	1
0.5 uM	41051.3	34720.3			0.5 uM	0.971879	0.978061	1.00375	0.984564
5 uM	41669.3	35338.3			5 uM	1.02445	0.974034	1.00778	1.00209
10 uM	39826	33495			10 uM	0.90232	0.923672	1.02346	0.949818
25 uM	40015.7	33684.7			25 uM	0.900618	0.972503	0.992466	0.955196
50 uM	34564.7	28233.7			50 uM	0.801539	0.785602	0.814725	0.800622
100 uM	6852.33	521.333			100 uM	0.0111727	0.0202753	0.0129024	0.0147834
Hut-78
Background	5991
EPZ						Tech Rep 1	Tech Rep	Tech Rep 3	Average
0 uM	60461.7	54470.7			0 uM	0.993985	0.997326	1.00869	1
0.5 uM	53883.7	47892.7			0.5 uM	1.00004	0.821708	0.815962	0.879238
5 uM	56874	50883			5 uM	0.9909	0.852789	0.958718	0.934136
10 uM	51648.7	45657.7			10 uM	0.839075	0.850825	0.824719	0.838206
25 uM	49728.7	43737.7			25 uM	0.878014	0.741298	0.789563	0.802958
50 uM	42498.3	36507.3			50 uM	0.739297	0.721508	0.549856	0.67022
100 uM	9277.67	3286.67			100 uM	0.0957212	0.0336144	0.0516792	0.0603383
	1	2	3	4	5	6	7	8	9	10	11	12
A	6567	703	733	706	638	674	717	693	705	682	682	8303
B	618	606	5794	12474	8053	8495	7961	7784	6788	5766	668	668
C	703	693	5521	12352	7892	8685	5901	6915	6141	5359	676	688
D	591	599	5695	11007	8864	8472	8504	7648	6833	5795	578	695
E	698	690	7210	13256	11940	8114	11617	11385	10075	6822	665	612
F	641	584	6644	12442	8445	11122	10886	10950	10798	7796	650	682
G	692	654	5922	10809	9873	10348	11825	11821	10282	7234	606	440
H	5253	579	672	670	654	646	659	709	626	625	607	3445
Jurkat
Background	6592
EPZ						Tech Rep 1	Tech Rep	Tech Rep 3	Average
0 uM	12169	5577			0 uM	1.19491	1.04895	0.756141	1
0.5 uM	10086	3494			0.5 uM	0.958938	0.332257	0.588309	0.626502
5 uM	9861.33	3269.33			5 uM	0.272907	0.812265	0.67348	0.586217
10 uM	11442.7	4850.67			10 uM	0.901022	0.769948	0.938318	0.869763
25 uM	11385.3	4793.33			25 uM	0.859423	0.781424	0.937601	0.859482
50 uM	10385	3793			50 uM	0.624529	0.754169	0.661646	0.680115
100 uM	7284	692			100 uM	0.0412408	0.215887	0.115116	0.124081
Mv4-11
Background	5670
EPZ						Tech Rep 1	Tech Rep	Tech Rep 3	Average
0 uM	11944.3	6274.33			0 uM	1.08442	1.06497	0.850608	1
0.5 uM	8269.67	2599.67			0.5 uM	0.379801	0.354141	0.509058	0.414334
5 uM	8550.67	2880.67			5 uM	0.450247	0.480529	0.446581	0.459119
10 uM	7455.33	1785.33			10 uM	0.365138	0.0368167	0.451681	0.284546
25 uM	7449	1779			25 uM	0.336928	0.198427	0.315253	0.283536
50 uM	6587.33	917.333			50 uM	0.178186	0.0750677	0.185358	0.146204
100 uM	5640	-30			100 uM	0.0153004	-0.049567	0.0199224	-0.00478138

## Sheet: Pinometostat rep 3
	1	2	3	4	5	6	7	8	9	10	11	12
A	4052	753	778	746	775	739	751	722	781	756	779	7723
B	662	688	6039	32449	32052	32104	27762	28084	29005	7160	734	764
C	762	749	5886	29749	33145	30562	29989	27301	27379	7562	770	765
D	655	647	5901	29029	32398	29822	33018	29080	27457	7528	692	780
E	766	780	6709	84583	81750	86813	87099	83878	78349	14380	775	751
F	691	646	6561	80266	85597	89819	86064	85195	81026	17433	720	774
G	735	787	6587	81476	86606	83949	89504	84698	82200	17475	777	741
H	8225	649	703	718	702	690	729	732	747	683	678	7967
SeAx
Background	6619
EPZ						Tech Rep 1	Tech Rep	Tech Rep 3	Average
0 uM	82108.3	75489.3			0 uM	1.03278	0.975595	0.991624	1
0.5 uM	84651	78032			0.5 uM	0.995253	1.04621	1.05958	1.03368
5 uM	86860.3	80241.3			5 uM	1.06232	1.10214	1.02438	1.06295
10 uM	87555.7	80936.7			10 uM	1.06611	1.0524	1.09797	1.07216
25 uM	84590.3	77971.3			25 uM	1.02344	1.04089	1.03431	1.03288
50 uM	80525	73906			50 uM	0.9502	0.985662	1.00121	0.979026
100 uM	16429.3	9810.33			100 uM	0.102809	0.143252	0.143808	0.129957
Hut-78
Background	5942
EPZ						Tech Rep 1	Tech Rep	Tech Rep 3	Average
0 uM	30409	24467			0 uM	1.08338	0.973025	0.943597	1
0.5 uM	32531.7	26589.7			0.5 uM	1.06715	1.11182	1.08129	1.08676
5 uM	30829.3	24887.3			5 uM	1.06928	1.00625	0.976009	1.01718
10 uM	30256.3	24314.3			10 uM	0.891813	0.982834	1.10663	0.99376
25 uM	28155	22213			25 uM	0.904974	0.872972	0.945682	0.907876
50 uM	27947	22005			50 uM	0.942617	0.87616	0.879348	0.899375
100 uM	7416.67	1474.67			100 uM	0.0497813	0.0662116	0.064822	0.0602717

## Sheet: SGC0946 rep 1
	1	2	3	4	5	6	7	8	9	10	11	12
A	5221	712	722	709	709	728	719	737	700	714	728	6609
B	620	636	23759	57975	62063	60503	59106	64045	56840	5956	692	737
C	741	748	17213	48839	51967	52201	51411	51719	53943	5376	761	722
D	615	666	26391	59507	62635	58144	56714	57509	63654	6470	652	711
E	693	716	8203	7946	7055	6957	24492	71664	75346	77597	734	710
F	640	627	8714	8728	7149	6972	27209	73289	75604	78675	662	718
G	711	739	7112	8304	6167	6926	25785	70765	75901	68214	713	702
H	5255	606	695	678	683	672	701	726	690	687	667	6749
Background	5934
SeAx
SGC						Tech Rep 1	Tech Rep	Tech Rep 3	Average
0 uM	58145.7	52211.7			0 uM	0.974993	0.919507	1.1055	1
0.5 uM	74828.7	68894.7			0.5 uM	1.37255	1.39319	1.19284	1.31953
5 uM uM	75617	69683			5 uM uM	1.32943	1.33438	1.34006	1.33463
10 uM	71906	65972			10 uM	1.25891	1.29004	1.2417	1.26355
25 uM	25828.7	19894.7			25 uM	0.355438	0.407476	0.380202	0.381039
50 uM	6951.67	1017.67			50 uM	0.0195933	0.0198806	0.0189996	0.0194912
100 uM	6790.33	856.333			100 uM	0.0214703	0.0232707	0.0044626	0.0164012
	1	2	3	4	5	6	7	8	9	10	11	12
A	4908	678	726	707	720	721	731	713	720	719	729	5807
B	609	674	5486	19290	19541	21016	19850	24520	25074	4844	684	741
C	715	764	4391	14832	16560	17211	20655	20526	20592	4054	754	733
D	675	710	6201	21962	23738	25595	25550	22901	27914	5759	712	762
E	729	730	7724	7932	5670	5761	7527	21386	25162	31101	749	757
F	630	682	7814	7921	5358	5949	7790	27616	25738	33249	708	770
G	718	728	7530	7668	5463	5809	7026	25156	24826	28340	740	708
H	4791	618	701	660	631	653	707	696	708	695	696	6267
Background	4885.67
Hut-78
SGC						Tech Rep 1	Tech Rep	Tech Rep 3	Average
0 uM	24526.7	19641			0 uM	1.02787	0.799671	1.17246	1
0.5 uM	30896.7	26011			0.5 uM	1.33472	1.44409	1.19415	1.32432
5 uM uM	25242	20356.3			5 uM uM	1.03235	1.06167	1.01524	1.03642
10 uM	24719.3	19833.7			10 uM	0.840096	1.15729	1.03204	1.00981
25 uM	7447.67	2562			25 uM	0.134481	0.147871	0.108973	0.130441
50 uM	5839.67	954			50 uM	0.0445666	0.0541385	0.0470105	0.0485719
100 uM	5497	611.333			100 uM	0.0399335	0.0240483	0.0293943	0.0311254
	1	2	3	4	5	6	7	8	9	10	11	12
A	4568	742	744	752	748	752	739	732	726	763	740	4201
B	824	690	4009	6708	6999	7253	7768	8360	11912	4080	713	728
C	713	717	3351	5641	6361	6814	7041	7909	10192	3372	758	755
D	652	693	4543	6728	8189	9030	9733	11088	15855	4694	691	752
E	763	765	802	7407	4304	4727	5774	8469	10117	10677	757	733
F	649	671	728	6914	4393	4773	6330	8480	10239	13026	721	799
G	747	744	791	6633	3906	4191	5647	7854	8757	9607	760	765
H	4619	609	663	658	665	687	723	711	708	690	658	4461
Background	4048.67
MV4-11
SGC						Tech Rep 1	Tech Rep	Tech Rep 3	Average
0 uM	12653	8604.33			0 uM	0.913881	0.713981	1.37214	1
0.5 uM	11103.3	7054.67			0.5 uM	0.770348	1.04335	0.645992	0.819897
5 uM uM	9704.33	5655.67			5 uM uM	0.705265	0.719444	0.547205	0.657304
10 uM	8267.67	4219			10 uM	0.513733	0.515012	0.442258	0.490334
25 uM	5917	1868.33			25 uM	0.200519	0.265138	0.185759	0.217139
50 uM	4563.67	515			50 uM	0.0788362	0.0841824	0.0165421	0.0598536
100 uM	4201	152.333			100 uM	0.029675	0.0400186	-0.0165808	0.0177043
	1	2	3	4	5	6	7	8	9	10	11	12
A	5453	710	691	710	706	680	725	721	706	709	697	5026
B	630	658	16840	29862	30804	32114	31855	31381	30894	5562	644	718
C	708	698	16304	28749	30650	32624	32101	34259	32704	5304	716	690
D	651	654	18523	28463	35379	34188	37007	36146	36886	7104	670	706
E	681	687	727	709	6744	8712	32235	33145	36079	35506	743	707
F	653	661	670	677	7648	9946	35048	36130	39440	37292	691	763
G	701	687	711	710	6948	8603	28993	33342	32577	32266	715	670
H	6774	620	626	634	689	692	685	661	663	669	670	5745
Background	5990
Jurkat
SGC						Tech Rep 1	Tech Rep	Tech Rep 3	Average
0 uM	33494.7	27504.7			0 uM	0.905446	0.971253	1.1233	1
0.5 uM	35021.3	29031.3			0.5 uM	1.07313	1.13806	0.955329	1.05551
5 uM uM	36032	30042			5 uM uM	1.09396	1.21616	0.966636	1.09225
10 uM	34205.7	28215.7			10 uM	0.987287	1.09581	0.994449	1.02585
25 uM	32092	26102			25 uM	0.954202	1.05648	0.836331	0.949003
50 uM	9087	3097			50 uM	0.098965	0.14383	0.0950021	0.112599
100 uM	7113.33	1123.33			100 uM	0.0274135	0.0602807	0.0348305	0.0408416

[truncated: 3 more sheets: SGC0946 rep 2, SGC0946 rep 3, Sheet13]
